# Supplementary material for: Genetic diversity of vector-borne zoonotic pathogens in companion dogs and cats, Tianjin, China
Source: Front Vet Sci. 2024 Mar 14;11:1373178. doi: 10.3389/fvets.2024.1373178 (PMC10973169; doi:10.3389/fvets.2024.1373178)
Supplement: Supplementary file 2 [file Data_Sheet_1.FASTA]

>Tianjin-cat-79 Babesia venatorum isolate Tianjin-cat-79 18 ribosomal RNA gene, partial sequence.
ATACAGGGCAATTGTCTTGTAATTGGAATGATGGTGACCTAAACCCTCACCAGAGTAACAATTGGAGGGCAAGTCTGGTGCCAGCAGCCGCGGTAATTCCAGCTCCAATAGCGTATATTAAACTTGTTGCAGTTAAAAAGCTCGTAGTTGAATTTCTGCGTTATCGAGTTATTGACTCTTGTCTTTAATCGATTTCGCTTTTGGGATTTATCCCTTTTTACTTTGAGAAAATTAGAGTGTTTCAAGCAGACTTTTGTCTTGAATACTTCAGCATGGAATAATAGAGTAGGACTTTGGTTCTATTTTGTTGGA
>Tianjin-cat-82 Babesia venatorum isolate Tianjin-cat-82 18 ribosomal RNA gene, partial sequence.
ATACAGGGCAATTGTCTTGTAATTGGAATGATGGTGACCTAAACCCTCACCAGAGTAACAATTGGAGGGCAAGTCTGGTGCCAGCAGCCGCGGTAATTCCAGCTCCAATAGCGTATATTAAACTTGTTGCAGTTAAAAAGCTCGTAGTTGAATTTCTGCGTTATCGAGTTATTGACTCTTGTCTTTAATCGATTTCGCTTTTGGGATTTATCCCTTTTTACTTTGAGAAAATTAGAGTGTTTCAAGCAGACTTTTGTCTTGAATACTTCAGCATGGAATAATAGAGTAGGACTTTGGTTCTATTTTGTTGGA
>Tianjin-dog-9 Babesia venatorum isolate Tianjin-dog-9 18 ribosomal RNA gene, partial sequence.
ATACAGGGCAATTGTCTTGTAATTGGAATGATGGTGACCTAAACCCTCACCAGAGTAACAATTGGAGGGCAAGTCTGGTGCCAGCAGCCGCGGTAATTCCAGCTCCAATAGCGTATATTAAACTTGTTGCAGTTAAAAAGCTCGTAGTTGAATTTCTGCGTTATCGAGTTATTGACTCTTGTCTTTAATCGATTTCGCTTTTGGGATTTATCCCTTTTTACTTTGAGAAAATTAGAGTGTTTCAAGCAGACTTTTGTCTTGAATACTTCAGCATGGAATAATAGAGTAGGACTTTGGTTCTATTTTGTTGGA
>Tianjin-dog-14 Babesia venatorum isolate Tianjin-dog-14 18 ribosomal RNA gene, partial sequence.
ATACAGGGCAATTGTCTTGTAATTGGAATGATGGTGACCTAAACCCTCACCAGAGTAACAATTGGAGGGCAAGTCTGGTGCCAGCAGCCGCGGTAATTCCAGCTCCAATAGCGTATATTAAACTTGTTGCAGTTAAAAAGCTCGTAGTTGAATTTCTGCGTTATCGAGTTATTGACTCTTGTCTTTAATCGATTTCGCTTTTGGGATTTATCCCTTTTTACTTTGAGAAAATTAGAGTGTTTCAAGCAGACTTTTGTCTTGAATACTTCAGCATGGAATAATAGAGTAGGACTTTGGTTCTATTTTGTTGGA
>Tianjin-dog-36 Babesia venatorum isolate Tianjin-dog-36 18 ribosomal RNA gene, partial sequence.
ATACAGGGCAATTGTCTTGTAATTGGAATGATGGTGACCTAAACCCTCACCAGAGTAACAATTGGAGGGCAAGTCTGGTGCCAGCAGCCGCGGTAATTCCAGCTCCAATAGCGTATATTAAACTTGTTGCAGTTAAAAAGCTCGTAGTTGAATTTCTGCGTTATCGAGTTATTGACTCTTGTCTTTAATCGATTTCGCTTTTGGGATTTATCCCTTTTTACTTTGAGAAAATTAGAGTGTTTCAAGCAGACTTTTGTCTTGAATACTTCAGCATGGAATAATAGAGTAGGACTTTGGTTCTATTTTGTTGGA
>Tianjin-dog-33 Bartonella tribocorum isolate Tianjin-dog-33 cell division protein (ftsz) gene, partial cds.
CACGCATTACCGTTTTTGGTGTTGGAGGTGGTGGCGGGAATGCCGTGAATAATATGATTAATGCTGGTCTTCAGGGAGTTGACTTTGTTGTTGCAAATACGGATGCACAGGCTTTGGCTATGTCAAAAGCTGAACGTGTTATCCAGCTTGGTGCTGCTGTGACAGAAGGTTTGGGTGCTGGGGCTTTACCAGAAGTTGGACAAGCGGCGGCAGAAGAATGTATTGATGAAATTATCGATCATCTTGCAGACTCTCATATGGTTTTTATTACTGCTGGTATGGGGGGAGGTACTGGAACAGGGGCTGCTCCCGTTGTTGCTCGCGCAGCGCGTGAAAAAGGTATTTTGACTGTTGGTGTTGTGACAAAGCCCTTTCAGTTTGAAGGGGCTCGTCGTATGAAAACGGCAGAGGCTGGTATTGAAGAATTACAAAAGTCTGTCGATACATTGATTGTTATTCCCAATCAAAATCTTTTCCGTATTGCAAATGATAAGACAACATTTGCTGATGCTTTTGCTATGGCTGACCAAGTACTTTA
>Tianjin-dog-20 Bartonella henselae isolate Tianjin-dog-20 cell division protein (ftsz) gene, partial cds.
CACGTATTACCGTTTTTGGTGTTGGTGGTGGTGGCGGGAATGCTGTGAATAATATGATTAATGCTGGTCTTCAAGGAGTTGATTTTGTTGTTGCTAATACAGATGCGCAGGCTTTGGCTATGTCAAAGGCTGAACGTGTTATCCAGCTTGGTGCAGCAGTTACAGAAGGTTTAGGTGCTGGTGCTTTACCGGAAGTTGGACAAGCGGCTGCAGAGGAATGTATTGATGAAATTATCGACCATCTCGCAGATTCCCATATGATTTTCATTACTGCTGGTATGGGAGGAGGTACGGGAACAGGAGCAGCACCTGTTGTTGCACGTGCTGCTCGTGAAAAAGGTATTTTGACCGTTGGTGTTGTGACAAAGCCATTTCAGTTTGAAGGCGCTCGCCGTATGAAAACGGCAGAGGCTGGTATTGAAGAATTACAAAAATCTGTTGATACATTGATTGTTATACCTAATCAGAATCTTTTCCGTATTGCAGATGAAAAAACAACCTTTGCTGATGCTTTTGCTATGGCTGACCAAGTGCTTTACTCTGGTGTTGCTTCCATTACAGATCTCATGATTAAGGAAGGGCTCATTAACCTTGATTTTGCTGATGTTCGTTCTGTTATGCATGAAATGGGCCGTGCGATGATGGGAACCGGCGAGGCATCTGGTGAAGGGCGTGCTTTGGCTGCTGCTGAAGCAGCTATTGCTAATCCGTTGTTGGATGATACTTCTATGCGTGGTGCTCGCGGTCTTTTGATTTCTATTACTGGTGGTCGTGATATGACTTTATTTGAAGTCGATGAAGCTGCTAATCGTATTCGCGAAGAAGTGGATGCATATGCTAATGTTATCTTTGGTGCTATTGATGATGAGTCACTAGAGGGGGTTATTCGTGT
>Tianjin-dog-55 Anaplasma ovis isolate Tianjin-dog-55 citrate synthase (gltA) gene, partial cds.
GATGTACACGCGCAAGTTGTAGACGTAATTCGGGCGTTACCACGTGATGCTCACCCCATGGCTATACTAATTGCGAGTTTTGCAGCTCTTGCCGCCCGCTATCACGGTGCCAATGCTTTAGATCCACTTCGCAGCGCGATTGTGGCCATATCACAGGTACCGGGTATCGTTGCAAACATTTACAGGCACACCTCTGGCATGCCACTCACAGAGGCAGATCCAAACCTGGGGTACGTACAGAACTTCGTGCACATGATGTTTGGTGACTTACACGAAACGCGCAAAAGCATTATCTGCAAGGCGCTGGAAGCCATCTTCATAATGCACGCAGACCACGAGCAGAATGCTTCTACCGCTACGGTAAGAGCAACCGGCTCTGCCGGAGCTAACCTTTTTGCGTGCTTAAGTTCGGGTGCAGCAACCTTATGGGGCCCGGCTCATGGTGGTGCGAATGAAGCAGTTGTGAAGATGCTTGAGGAAATTGGTAGCCCCGCACGAGTTGGTGAGTTTATTGAGAAAGTGAAAGGGAAAGAGAGCGGAGTGAGACTCAT
>Tianjin-dog-109 Anaplasma ovis isolate Tianjin-dog-109 citrate synthase (gltA) gene, partial cds.
GATGTACACGCGCAAGTTGTAGACGTAATTCGGGCGTTACCACGTGATGCTCACCCCATGGCTATACTAATTGCGAGTTTTGCAGCTCTTGCCGCCCGCTATCACGGTGCCAATGCTTTAGATCCACTTCGCAGCGCGATTGTGGCCATATCACAGGTACCGGGTATCGTTGCAAACATTTACAGGCACACCTCTGGCATGCCACTCACAGAGGCAGATCCAAACCTGGGGTACGTACAGAACTTCGTGCACATGATGTTTGGTGACTTACACGAAACGCGCAAAAGCATTATCTGCAAGGCGCTGGAAGCCATCTTCATAATGCACGCAGACCACGAGCAGAATGCTTCTACCGCTACGGTAAGAGCAACCGGCTCTGCCGGAGCTAACCTTTTTGCGTGCTTAAGTTCGGGTGCAGCAACCTTATGGGGCCCGGCTCATGGTGGTGCGAATGAAGCAGTTGTGAAGATGCTTGAGGAAATTGGTAGCCCCGCACGAGTTGGTGAGTTTATTGAGAAAGTGAAAGGGAAAGAGAGCGGAGTGAGACTCAT
>Tianjin-cat-138 Anaplasma ovis isolate Tianjin-cat-138 citrate synthase (gltA) gene, partial cds.
GATGTACACGCGCAAGTTGTAGACGTAATTCGGGCGTTACCACGTGATGCTCACCCCATGGCTATACTAATTGCGAGTTTTGCAGCTCTTGCCGCCCGCTATCACGGTGCCAATGCTTTAGATCCACTTCGCAGCGCGATTGTGGCCATATCACAGGTACCGGGTATCGTTGCAAACATTTACAGGCACACCTCTGGCATGCCACTCACAGAGGCAGATCCAAACCTGGGGTACGTACAGAACTTCGTGCACATGATGTTTGGTGACTTACACGAAACGCGCAAAAGCATTATCTGCAAGGCGCTGGAAGCCATCTTCATAATGCACGCAGACCACGAGCAGAATGCTTCTACCGCTACGGTAAGAGCAACCGGCTCTGCCGGAGCTAACCTTTTTGCGTGCTTAAGTTCGGGTGCAGCAACCTTATGGGGCCCGGCTCATGGTGGTGCGAATGAAGCAGTTGTGAAGATGCTTGAGGAAATTGGTAGCCCCGCACGAGTTGGTGAGTTTATTGAGAAAGTGAAAGGGAAAGAGAGCGGAGTGAGACTCAT
>Tianjin-dog-98 Candidatus Anaplasma cinensis isolate Tianjin-dog-98 citrate synthase (gltA) gene, partial cds.
GCTGTTTTGATGTGTGGGAAAGAAGAAATAAGCATGCCCGTACTGCGCGGCTCCGATGGTACACAATTAATTGACGTAACTGCCTTGTATCGAGACCATAAGGTCCTAACCTTCGATCCTGGATTTATGTCCACCGCTGCCTGCAGTTCTGCTATAACCTTTATTGACGGGGAGAAGGGTGTGCTGCGTTACCGCGGGCTTGATATTGCGGACCTCATAGAGACCAAAGGTGGTTTTTGCAGCGTAGCGCATTTGTTGCTTTATGGAACGCTGCCATCCGAGCAAGAGTTTGAGAGATTTTCTTCGGCTGTAGCTGAACAGCACAGTCTGTCATCCGACGTTTTAAGCGTGATCTCGTCTTTCAGCAGAGATGCACATCCCATGGCCATGTTGATGGCGTGTTTCTCAACTTTGGCGGCAAAATACCACAAAGACACTCGCGACAATGAGGACCTAGCCGTGCTGGCTATAGCGCAAGTGCCTTCTATAGTGGCGGCTATTTATAGGCACAGGATGAATTTGGAGTTTGTGAGTCCTGATCCAAGCTTGAGTTACTCTGGCAACTTTGTGAGGATGATGTTTGGCGCTATAGAGTCAGGCCATGCACTC
>Tianjin-cat-25 Rickettsia felis isolate Tianjin-cat-25 outer membrane protein A (ompA) gene, partial cds.
TTTCTCTAAAATTATTTCAAAAAGCAATTCAAAAAGGTCTTAAAACTGCTTTATTCACCACCTCAACCGCAGCGATAATGCTAACCGGTAGTGGAGTCCTTGGTGCTGCAAGAACCGTAACTGCTGATGGTGCAGAGCTTGCAGCCGGAACAAATATAGGTCCTGGAGCCGGTGCTTTTGTAGCGGGTTCTACTTTACAATATACCGGTGCTTTTACGGTTACTGATGCTGACGTAAGTGTTCGTGCATTAGATTTAAATAATTTTGCAGCAGGTCTTTTTTCAGTAACTGGTGATATTTCATTAGGTTCAGTGGTAGATACGGGAGGAGCTAATAAACTTGCAGTTAATATTGATGATGGTTTAACCTTAACTTTAACAGGTACCGGTACTGCAGCCTACGGTGCAAATCCTGCGTTGTTATTCCAAGGTGGACAAGCTGCTGCTAATAATACATAT
>Tianjin-cat-153 Candidatus Rickettsia jingxinensis isolate Tianjin-cat-153 outer membrane protein A (ompA) gene, partial cds.
TTTCTCCAAAATTATTTCAAAAAGCAATACAACAAGGTCTTAGAGCCGCTTTATTCACCACCTCAACCGCAGCGATAATGCTGAGTAGTAGTGGGGTACTCGGTGTTGCTGCAGGTGTTATTGCTACTAATGATGATGCAGCATTTAGTAATGATGCTGAGGCCAATAATTGGGATGAGATAACGGCTGAAGGGGTAGCTAATGGTATTCCTGCTGGCGGTCCTCAAAACAATTGGGCATTTACTTACAGTGCTGATTATACTATCACTGCAGATGTAGTCGATCGTATTATTACGGCTATAAATGTTGCGGGTACTACTCCCGTAGGTCTAAATATTGCTCAAAATACCGTCGTTGGTTCGATTATAACTAGAGGTAACTTGTTGCCTGTTACTATTGCTGGCAAAAGCTTAACTTTAAACGGTACTAATGCTGTTGCTGCAAATCATGGTTTTGATGCTCCGGCCGATAATTATACA
>Tianjin-cat-163 Candidatus Rickettsia jingxinensis isolate Tianjin-cat-163 outer membrane protein A (ompA) gene, partial cds.
TTTCTCCAAAATTATTTCAAAAAGCAATACAACAAGGTCTTAAAGCCGCTTTATTCACCACCTCAACCGCAGCGATAATGCTGAGTAGTAGTGGGGTACTCGGTGTTGCTGCAGGTGTTATTGCTACTAATGATGATGCAGCATTTAGTAATGATGCTGAGGCCAATAATTGGGATGAGATAACGGCTGAAGGGGTAGCTAATGGTATTCCTGCTGGCGGTCCTCAAAACAATTGGGCATTTACTTACAGTGCTGATTATACTATCACTGCAGATGTAGTCGATCGTATTATTACGGCTATAAATGTTGCGGGTACTACTCCCGTAGGTCTAAATATTGCTCAAAATACCGTCGTTGGTTCGATTATAACTAGAGGTAACTTGTTGCCTGTTACTATTGCTGGCAAAAGCTTAACTTTAAACGGTACTAATGCTGTTGCTGCAAATCATGGTTTTGATGCTCCGGCCGATAATTATACA
>Tianjin-cat-166 Rickettsia_sibirica isolate Tianjin-cat-166 outer membrane protein A (ompA) gene, partial cds.
TTTCTCTAAAATTATTTCAAAAAGCAATACAACAAGGTCTTAAAGCCGCTTTATTCACCACCTCAACCGCAGCGATAATGCTGAGTAGTAGCGGGGCACTCGGTGTTGCTGCAGGTGTTATTGCTACTAATAATAATGCAATATTTAGTGATAATGTTGGCAATAATAATTGGAATGAGATAACGGCTGCAGGGGTAGCTAATGGTACTCCTGCTGGCGGTCCTCAAAACAATTGGGCATTTACTTACGGTGGTGATTATACTATCACTGCAGATGCAGCCGATCGTATTATTACGGCTATAAATGTTGCGGGTACTACTCCCGTAGGTCTAAATATTGCTCAAAATACCGTTGTTGGTTCGATTATAACGGGAGGTAACTTGTTGCCTGTTACTATTACTGTCGGCAAAAGCTTAACTTTAAACGGTAATAATGCTGTTGCTGCAAATCATGGTTTTGATGCTCCTGCCGATAATTATACA
>Tianjin-cat-172 Rickettsia_sibirica isolate Tianjin-cat-172 outer membrane protein A (ompA) gene, partial cds.
TTTCTCCAAAAATATTTCAAAAAGCAATACAACAAGGTCTTAAAGCCACTTTATTCACCACCTCAACCGCAGCGATAATGCTGAGTAGTAGCGGGGCACTCGGTGTTGCTGCAGGTGTTATTGCTACTAATAATAATGCAATATTTAGTGATAATGTTGGCAATAATAATTGGAATGAGATAACGGCTGCAGGGGTAGCTAATGGTACTCCTGCTGGCGGTCCTCAAAACAATTGGGCATTTACTTACGGTGGTGATTATACTATCACTGCAGATGCAGCCGATCGTATTATTACGGCTATAAATGTTGCGGGTACTACTCCCGTAGGTCTAAATATTGCTCAAAATACCGTTGTTGGTTCGATTATAACGGGAGGTAACTTGTTGCCTGTTACTATTACTGTCGGCAAAAGCTTAACTTTAAACGGTAATAATGCTGTTGCTGCAAATCATGGTTTTGATGCTCCTGCCGATAATTATACAGCT
>Tianjin-dog-15 Candidatus Rickettsia jingxinensis isolate Tianjin-dog-15 outer membrane protein A (ompA) gene, partial cds.
TTTCTCCAAAATTATTTCAAAAAGCAATACAACAAGGTCTTAAAGCCGCTTTATTCACCACCTCAACCGCAGCGATAATGCTGAGTAGTAGTGGGGTACTCGGTGTTGCTGCAGGTGTTATTGCTACTAATGATGATGCAGCATTTAGTAATGATGCTGAGGCCAATAATTGGGATGAGATAACGGCTGAAGGGGTAGCTAATGGTATTCCTGCTGGCGGTCCTCAAAACAATTGGGCATTTACTTACAGTGCTGATTATACTATCACTGCAGATGTAGTCGATCGTATTATTACGGCTATAAATGTTGCGGGTACTACTCCCGTAGGTCTAAATATTGCTCAAAATACCGTCGTTGGTTCGATTATAACTAGAGGTAACTTGTTGCCTGTTACTATTGCTGGCAAAAGCTTAACTTTAAACGGTACTAATGCTGTTGCTGCAAATCATGGTTTTGATGCTCCGGCCGATAATTATACA
>Tianjin-dog-94 Candidatus Rickettsia jingxinensis isolate Tianjin-dog-94 outer membrane protein A (ompA) gene, partial cds.
TTTCTCTAAAATTATTTCAAAAAGCAATACAACAAGGTCTTAAAGCCGCTTTATTCACCACCTCAACCGCAGCGATAATGCTGAGTAGTAGTGGGGTACTCGGTGTTGCTGCAGGTGTTATTGCTACTAATGATGATGCAGCATTTAGTAATGATGCTGAGGCCAATAATTGGGATGAGATAACGGCTGAAGGGGTAGCTAATGGTATTCCTGCTGGCGGTCCTCAAAACAATTGGGCATTTACTTACAGTGCTGATTATACTATCACTGCAGATGTAGTCGATCGTATTATTACGGCTATAAATGTTGCGGGTACTACTCCCGTAGGTCTAAATATTGCTCAAAATACCGTCGTTGGTTCGATTATAACTAGAGGTAACTTGTTGCCTGTTACTATTGCTGGCAAAAGCTTAACTTTAAACGGTACTAATGCTGTTGCTGCAAATCATGGTTTTGATGCTCCGGCCGATAATTATACA
>Tianjin-dog-101 Rickettsia_sibirica isolate Tianjin-dog-101 outer membrane protein A (ompA) gene, partial cds.
TTTCTCCAAAATTATTTCAAAAAGCAATACAACAAGGTCTTAAAGCCGCTTTATTCACCACCTCAACCGCAGCGATAATGCTGAGTAGTAGCGGGGCACTCGGTGTTGCTGCAGGTGTTATTGCTACTAATAATAATGCAATATTTAGTGATAATGTTGGCAATAATAATTGGAATGAGATAACGGCTGCAGGGGTAGCTAATGGTACTCCTGCTGGCGGTCCTCAAAACAATTGGGCATTTACTTACGGTGGTGATTATACTATCACTGCAGATGCAGCTGATCGTATTATTACGGCTATAAATGTTGCGGGTACTACTCCCGTAGGTCTAAATATTGCTCAAAATACCGTTGTTGGTTCGATTATAACGGGAGGTAACTTGTTGCCTGTTACTATTACTGTCGGCAAAAGCTTAACTTTAAACGGTAATAATGCTGTTGCTGCAAATCATGGTTTTGATGCTCCTGCCGATAATTATACA
>Tianjin-dog-128 Rickettsia_sibirica isolate Tianjin-dog-128 outer membrane protein A (ompA) gene, partial cds.
TTTCTCCAAAAATATTTCAAAAAGCAATACAACAAGGTCTTAAAGCCGCTTTATTCACCACCTCAACCGCAGCGATAATGCTGAGTAGTAGCGGGGCACTCGGTGTTGCTGCAGGTGTTATTGCTACTAATAATAATGCAATATTTAGTGATAATGTTGGCAATAATAATTGGAATGAGATAACGGCTGCAGGGGTAGCTAATGGTACTCCTGCTGGCGGTCCTCAAAACAATTGGGCATTTACTTACGGTGGTGATTATACTATCACTGCAGATGCAGCTGATCGTATTATTACGGCTATAAATGTTGCGGGTACTACTCCCGTAGGTCTAAATATTGCTCAAAATACCGTTGTTGGTTCGATTATAACGGGAGGTAACTTGTTGCCTGTTACTATTACTGTCGGCAAAAGCTTAACTTTAAACGGTAATAATGCTGTTGCTGCAAATCATGGTTTTGATGCTCCTGCCGATAATTATACAGGCTTAGGAAAT
>Tianjin-dog-135 Rickettsia_sibirica isolate Tianjin-dog-135 outer membrane protein A (ompA) gene, partial cds.
TTTCTCCAAAATTATTTCAAAAAGCAATACAACAAGGTCTTAAAGCCGCTTTATTCACCACCTCAACCGCAGCGATAATGCTGAGTAGTAGCGGGGCACTCGGTGTTGCTGCAGGTGTTATTGCTACTAATAATAATGCAATATTTAGTGATAATGTTGGCAATAATAATTGGAATGAGATAACGGCTGCAGGGGTAGCTAATGGTACTCCTGCTGGCGGTCCTCAAAACAATTGGGCATTTACTTACGGTGGTGATTATACTATCACTGCAGATGCAGCTGATCGTATTATTACGGCTATAAATGTTGCGGGTACTACTCCCGTAGGTCTAAATATTGCTCAAAATACCGTTGTTGGTTCGATTATAACGGGAGGTAACTTGTTGCCTGTTACTATTACTGTCGGCAAAAGCTTAACTTTAAACGGTAATAATGCTGTTGCTGCAAATCATGGTTTTGATGCTCCTGCCGATAATTATACAGCTTTA
>Tianjin-dog-136 Rickettsia_sibirica isolate Tianjin-dog-136 outer membrane protein A (ompA) gene, partial cds.
TTTCTCCAAAATTATTTCAAAAAGCAATACAACAAGGTCTTAAAGCCGCTTTATTCACCACCTCAACCGCAGCGATAATGCTGAGTAGTAGCGGGGCACTCGGTGTTGCTGCAGGTGTTATTGCTACTAATAATAATGCAATATTTAGTGATAATGTTGGCAATAATAATTGGAATGAGATAACGGCTGCAGGGGTAGCTAATGGTACTCCTGCTGGCGGTCCTCAAAACAATTGGGCATTTACTTACGGTGGTGATTATACTATCACTGCAGATGCAGCTGATCGTATTATTACGGCTATAAATGTTGCGGGTACTACTCCCGTAGGTCTAAATATTGCTCAAAATACCGTTGTTGGTTCGATTATAACGGGAGGTAACTTGTTGCCTGTTACTATTACTGTCGGCAAAAGCTTAACTTTAAACGGTAATAATGCTGTTGCTGCAAATCATGGTTTTGATGCTCCTGCCGATAATTATACAGGCTTA
>Tianjin-cat-167 Rickettsia raoultii isolate Tianjin-cat-167 outer membrane protein A (ompA) gene, partial cds.
TACAACGAGGTCTTAAAGCCGCTTTATTCACCACCTCAACCGCAGCGATAATGCTGAGTAGTAGCGGGGCACTCGGTGTTGCTGCAGGTGTTATTTCTACTAATAATGCAGCATTTAATGATCTTGCTGTTGCCAATAATTGGAATGAGATAACGGCTAGAGGGGTAGCTAATGGTACTCCTGCTGGTGGTCCTCAAGACAATGGGGCATTTACTTACGGTGGTGATCATACTATCACTGCAGATGAAGCAGGTCGTATTATTACGGCTATAAATGTTGCGGGTACTACTCCCGTAGGTCTAAATATTACTCAAAATACCGTCGTTGGTTCGATTGTGACGGGAGGTAACTTGTTGCCTGTTACTATTACTGCCGGCAAAAGCTTAACTTTAAACGGTACTAATGCTGTTGCTGCAAATCATGGTTTTGATGCTCCTGCCGATAATTATACAGGTTTAGGAAATATAACTTTAGGGGGAGCGAATGCTGCACTAATTATACAATCTGTAACCCCGGCAAAGATAACACTTGCAGGAAATATAGATGGAGGAGGTATAATAACTGTCAATACAGATGCTGCCATTAACGGAACAATAGGTAATGTTAACCCAGCAGCTCAAATAAGCGTTGGGGCAAGCACCCTTTCTCTTGGGGGAGCGGTTATTAAAGCTACTACGACTGATTTAACAGATGCTGAGTCGGTATTAACCCTTACAAATGCAAATGCAGTATTAACAGGT
>Tianjin-dog-70 Rickettsia raoultii isolate Tianjin-dog-70 outer membrane protein A (ompA) gene, partial cds.
TTTCTCCAAAATTATTTCAAAAAGCAATACAACAAGGTCTTAAAGCCGCTTTATTCACCACCTCAACCGCAGCGATAATGCTGAGTAGTAGCGGGGCACTCGGTGTTGCTGCAGGTGTTATTTCTACTAATAATGCAGCATTTAATGATCTTGCTGTTGCCAATAATTGGAATGAGATAACGGCTAGAGGGGTAGCTAATGGTACTCCTGCTGGTGGTCCTCAAGACAATTGGGCATTTACTTACGGTGGTGATCATACTATCACTGCAGATGAAGCAGGTCGTATTATTACGGCTATAAATGTTGCGGGTACTACTCCCGTAGGTCTCAATATTACTCAAAATACCGTCGTTGGTTCGATTGTGACGGGAGGTAACTTGTTGCCTGTTACTATTACTGCCGGCAAAAGCTTAACTTTAAACGGTACTAATGCTGTTGCTGCAAATCATGGTTTTGATGCTCCTGCCGATAATTATACAGGTTTAGGA
